# Supplementary material for: Nanoliposomes Permeability in a Microfluidic Drug Delivery Platform across a 3D Hydrogel
Source: Pharmaceutics. 2024 Jun 4;16(6):765. doi: 10.3390/pharmaceutics16060765 (PMC11207390; doi:10.3390/pharmaceutics16060765)
Supplement: Supplementary file 1 [file pharmaceutics-16-00765-s001.zip]

Archive with 1 entries (1 files):
- pharmaceutics-3006017-supplementary.pdf
